# Supplementary material for: Proerythroblast Cells of Diamond-Blackfan Anemia Patients With RPS19 and CECR1 Mutations Have Similar Transcriptomic Signature
Source: Front Physiol. 2021 Jun 11;12:679919. doi: 10.3389/fphys.2021.679919 (PMC8226250; doi:10.3389/fphys.2021.679919)
Supplement: Supplementary file 8 [file Table_2.XLSX]

## Sheet: Sheet1
Supplementary Table 2a. Proerythroblast differentailly expressed genes
Regulation	Ensembl ID	log2 Fold Change	Adj.Pval	Symbol
Up	ENSG00000076108	6.28216	3.12e-06	BAZ2A
Up	ENSG00000187446	5.12192	3.12e-06	CHP1
Up	ENSG00000168092	4.38052	7.76e-06	PAFAH1B2
Up	ENSG00000072958	3.9823	8.44e-06	AP1M1
Up	ENSG00000168036	3.97703	8.44e-06	CTNNB1
Up	ENSG00000092820	4.40372	8.44e-06	EZR
Up	ENSG00000143226	4.26979	8.44e-06	FCGR2A
Up	ENSG00000134900	5.04633	8.44e-06	TPP2
Up	ENSG00000122882	3.72283	1.38e-05	ECD
Up	ENSG00000168918	3.51087	1.38e-05	INPP5D
Up	ENSG00000161203	4.41404	1.54e-05	AP2M1
Up	ENSG00000164305	4.6249	1.54e-05	CASP3
Up	ENSG00000196126	5.82481	1.54e-05	HLA-DRB1
Up	ENSG00000146834	3.54453	1.54e-05	MEPCE
Up	ENSG00000108671	3.70099	1.54e-05	PSMD11
Up	ENSG00000110422	3.52195	1.56e-05	HIPK3
Up	ENSG00000111641	4.39208	1.56e-05	NOP2
Up	ENSG00000085840	5.22098	1.82e-05	ORC1
Up	ENSG00000126883	3.60445	1.86e-05	NUP214
Up	ENSG00000144848	3.00175	2.34e-05	ATG3
Up	ENSG00000204316	2.72263	2.57e-05	MRPL38
Up	ENSG00000055917	3.33415	2.58e-05	PUM2
Up	ENSG00000183684	3.12016	2.64e-05	ALYREF
Up	ENSG00000204371	3.34054	2.64e-05	EHMT2
Up	ENSG00000169375	3.13644	2.64e-05	SIN3A
Up	ENSG00000125354	3.52982	2.8e-05	SEPT6
Up	ENSG00000196235	3.34474	3.4e-05	SUPT5H
Up	ENSG00000114098	3.55347	3.51e-05	ARMC8
Up	ENSG00000135829	3.03764	3.78e-05	DHX9
Up	ENSG00000149923	4.08914	3.78e-05	PPP4C
Up	ENSG00000160710	3.04747	3.89e-05	ADAR
Up	ENSG00000105669	3.28514	3.89e-05	COPE
Up	ENSG00000124422	2.37161	3.89e-05	USP22
Up	ENSG00000106153	2.68095	3.92e-05	CHCHD2
Up	ENSG00000102145	3.26785	4.12e-05	GATA1
Up	ENSG00000165283	2.25112	4.12e-05	STOML2
Up	ENSG00000165280	2.6145	4.12e-05	VCP
Up	ENSG00000169926	3.43405	4.16e-05	KLF13
Up	ENSG00000196923	3.55556	4.2e-05	PDLIM7
Up	ENSG00000011304	4.70232	4.47e-05	PTBP1
Up	ENSG00000204469	2.72276	4.48e-05	PRRC2A
Up	ENSG00000072501	2.82315	4.48e-05	SMC1A
Up	ENSG00000131653	2.73164	4.48e-05	TRAF7
Up	ENSG00000171604	2.92087	4.7e-05	CXXC5
Up	ENSG00000105856	3.92022	4.7e-05	HBP1
Up	ENSG00000149357	2.86152	4.7e-05	LAMTOR1
Up	TOMM40	3.16784	4.7e-05	TOMM40
Up	KIAA0317	2.43503	4.7e-05	KIAA0317
Up	ENSG00000166197	3.55554	4.7e-05	NOLC1
Up	ENSG00000132155	2.95786	4.7e-05	RAF1
Up	ENSG00000105887	2.92161	4.87e-05	MTPN
Up	ENSG00000186432	3.03039	5.15e-05	KPNA4
Up	ENSG00000114126	3.49489	5.15e-05	TFDP2
Up	ENSG00000135446	2.52177	5.21e-05	CDK4
Up	ENSG00000130311	2.46654	5.21e-05	DDA1
Up	ENSG00000196396	3.25007	5.21e-05	PTPN1
Up	ENSG00000233276	3.23847	5.29e-05	GPX1
Up	ENSG00000116489	3.44768	5.84e-05	CAPZA1
Up	ENSG00000123349	2.654	5.84e-05	PFDN5
Up	ENSG00000116260	3.31357	5.84e-05	QSOX1
Up	ENSG00000138758	3.16135	5.84e-05	SEPT11
Up	ENSG00000166340	4.33074	5.84e-05	TPP1
Up	ENSG00000115756	4.91155	6.22e-05	HPCAL1
Up	ENSG00000105835	2.04348	6.23e-05	NAMPT
Up	ENSG00000132334	2.82432	6.23e-05	PTPRE
Up	ENSG00000207165	4.49282	6.23e-05	SNORA70
Up	ENSG00000069424	4.1613	6.97e-05	KCNAB2
Up	ENSG00000110063	2.90537	7.15e-05	DCPS
Up	ENSG00000168385	2.01059	7.18e-05	SEPT2
Up	ENSG00000100280	2.50557	7.52e-05	AP1B1
Up	ENSG00000129315	3.96602	7.53e-05	CCNT1
Up	ENSG00000115677	3.18646	7.53e-05	HDLBP
Up	ENSG00000143393	2.06547	7.53e-05	PI4KB
Up	ENSG00000137815	2.97868	7.53e-05	RTF1
Up	ENSG00000124201	3.83175	7.68e-05	ZNFX1
Up	ENSG00000100345	2.96918	8.55e-05	MYH9
Up	ENSG00000144579	2.15393	8.59e-05	CTDSP1
Up	ENSG00000156052	1.96301	8.59e-05	GNAQ
Up	ENSG00000106683	2.85873	8.68e-05	LIMK1
Up	ENSG00000161638	3.81693	8.82e-05	ITGA5
Up	ENSG00000141905	2.80728	9.19e-05	NFIC
Up	ENSG00000168439	2.78033	9.22e-05	STIP1
Up	ENSG00000185624	4.81906	9.71e-05	P4HB
Up	ENSG00000130402	2.05488	0.000102	ACTN4
Up	ENSG00000177885	2.36461	0.000102	GRB2
Up	ENSG00000058262	4.4818	0.000102	SEC61A1
Up	ENSG00000189241	3.03185	0.000102	TSPYL1
Up	ENSG00000213585	3.48573	0.000105	VDAC1
Up	ENSG00000172270	1.87573	0.000109	BSG
Up	ENSG00000101057	2.0203	0.000109	MYBL2
Up	ENSG00000225190	2.50108	0.000109	PLEKHM1
Up	ENSG00000076685	4.87465	0.000117	NT5C2
Up	ENSG00000182220	2.01076	0.000126	ATP6AP2
Up	ENSG00000089737	2.0616	0.000126	DDX24
Up	ENSG00000105486	2.99478	0.000126	LIG1
Up	ENSG00000113068	1.8918	0.000126	PFDN1
Up	ENSG00000144136	3.07055	0.000126	SLC20A1
Up	ENSG00000140740	2.46445	0.000126	UQCRC2
Up	ENSG00000175550	3.09651	0.00013	DRAP1
Up	ENSG00000138821	2.52226	0.00013	SLC39A8
Up	ENSG00000175220	3.72221	0.000131	ARHGAP1
Up	ENSG00000013306	1.82514	0.000131	SLC25A39
Up	ENSG00000118217	3.82928	0.000133	ATF6
Up	ENSG00000184110	1.91661	0.000137	EIF3C
Up	ENSG00000123983	2.08824	0.000156	ACSL3
Up	ENSG00000106554	3.1926	0.000162	CHCHD3
Up	ENSG00000165060	2.36487	0.00017	FXN
Up	ENSG00000133961	4.92052	0.000173	NUMB
Up	ENSG00000167770	2.38539	0.000175	OTUB1
Up	ENSG00000170043	2.97137	0.000175	TRAPPC1
Up	ENSG00000126247	3.13123	0.000178	CAPNS1
Up	ENSG00000123472	3.8262	0.000189	ATPAF1
Up	ENSG00000163468	2.08565	0.000189	CCT3
Up	ENSG00000112514	2.33594	0.000189	CUTA
Up	ENSG00000079805	2.18344	0.000199	DNM2
Up	ENSG00000084754	3.7381	0.000199	HADHA
Up	ENSG00000197006	1.88805	0.000204	METTL9
Up	ENSG00000179262	2.36735	0.000204	RAD23A
Up	ENSG00000136986	2.02328	0.000208	DERL1
Up	ENSG00000135821	2.24803	0.000208	GLUL
Up	ENSG00000185201	2.59532	0.000208	IFITM2
Up	C14ORF166	2.39523	0.000208	C14ORF166
Up	ENSG00000100462	2.72023	0.000208	PRMT5
Up	ENSG00000160691	2.1139	0.000208	SHC1
Up	ENSG00000054118	1.79506	0.000208	THRAP3
Up	ENSG00000132475	1.99745	0.000209	H3F3B
Up	ENSG00000100028	2.24171	0.000209	SNRPD3
Up	ENSG00000121892	3.37541	0.000213	PDS5A
Up	ENSG00000106628	2.18215	0.000213	POLD2
Up	ENSG00000118705	3.56193	0.000213	RPN2
Up	ENSG00000186918	2.08726	0.000214	ZNF395
Up	ENSG00000189079	1.89278	0.000216	ARID2
Up	ENSG00000131759	3.11104	0.000219	RARA
Up	ENSG00000136732	2.69422	0.000222	GYPC
Up	ENSG00000147955	2.55207	0.000222	SIGMAR1
Up	ENSG00000204287	2.23774	0.000228	HLA-DRA
Up	ENSG00000275903	3.18157	0.000233	PSMB3
Up	ENSG00000165219	1.98316	0.000234	GAPVD1
Up	ENSG00000141562	2.42509	0.000234	NARF
Up	ENSG00000171314	2.32857	0.000235	PGAM1
Up	ENSG00000163812	2.97813	0.000239	ZDHHC3
Up	ENSG00000166579	2.74278	0.000243	NDEL1
Up	ENSG00000163882	2.24431	0.000246	POLR2H
Up	ENSG00000147416	2.60379	0.00025	ATP6V1B2
Up	ENSG00000172500	2.52175	0.000256	FIBP
Up	WHSC1	2.29975	0.000256	WHSC1
Up	ENSG00000265354	3.13042	0.000256	TIMM23
Up	ENSG00000108179	2.87103	0.000257	PPIF
Up	ENSG00000173171	2.24622	0.000259	MTX1
Up	ENSG00000148840	3.22349	0.000263	PPRC1
Up	ENSG00000198911	2.32703	0.000263	SREBF2
Up	ENSG00000084207	1.59991	0.000266	GSTP1
Up	ENSG00000103876	2.72765	0.000268	FAH
Up	ATP5SL	2.40404	0.000268	ATP5SL
Up	ENSG00000166228	1.70944	0.000268	PCBD1
Up	ENSG00000197746	2.98652	0.000268	PSAP
Up	ENSG00000108774	2.22807	0.000268	RAB5C
Up	ENSG00000005022	2.43386	0.000268	SLC25A5
Up	ENSG00000169385	1.97666	0.000277	RNASE2
Up	ENSG00000204217	2.2023	0.000278	BMPR2
Up	ENSG00000183258	1.56295	0.000278	DDX41
Up	ENSG00000108561	3.85642	0.000284	C1QBP
Up	ENSG00000187840	1.91862	0.000284	EIF4EBP1
Up	ENSG00000092010	2.39295	0.000284	PSME1
Up	ENSG00000095574	2.96913	0.000287	IKZF5
Up	ENSG00000031698	2.95961	0.000287	SARS
Up	ENSG00000062716	2.28326	0.000289	VMP1
Up	ENSG00000085662	1.49801	0.000292	AKR1B1
Up	ENSG00000118971	1.97807	0.000292	CCND2
Up	ENSG00000104529	3.0823	0.000292	EEF1D
Up	ENSG00000119596	2.53584	0.000299	YLPM1
Up	ENSG00000115568	2.42779	0.000301	ZNF142
Up	ENSG00000169727	3.10392	0.000302	GPS1
Up	ENSG00000143614	2.69206	0.00031	GATAD2B
Up	ENSG00000169018	3.08494	0.000316	FEM1B
Up	ENSG00000054148	4.34269	0.000316	PHPT1
Up	ENSG00000133884	1.98765	0.000318	DPF2
Up	ENSG00000113648	4.83203	0.000318	H2AFY
Up	ENSG00000132383	1.9947	0.000318	RPA1
Up	ENSG00000143612	2.70897	0.000328	C1orf43
Up	ENSG00000126457	3.83537	0.000329	PRMT1
Up	ENSG00000134186	2.21826	0.000329	PRPF38B
Up	ENSG00000077312	2.80398	0.00033	SNRPA
Up	ENSG00000154473	1.46292	0.000342	BUB3
Up	ENSG00000110880	2.35859	0.000345	CORO1C
Up	ENSG00000058668	2.95688	0.000357	ATP2B4
Up	ENSG00000101544	3.15275	0.00036	ADNP2
Up	ENSG00000132589	2.78017	0.00036	FLOT2
Up	ENSG00000167615	3.93196	0.000371	LENG8
Up	ENSG00000096384	1.94564	0.000375	HSP90AB1
Up	ENSG00000265972	2.06967	0.000375	TXNIP
Up	ENSG00000128245	2.89101	0.000375	YWHAH
Up	ENSG00000102760	2.48726	0.000377	RGCC
Up	ENSG00000100304	2.85769	0.000377	TTLL12
Up	ENSG00000136930	2.15499	0.00038	PSMB7
Up	ENSG00000168159	2.20655	0.00038	RNF187
Up	ENSG00000143418	1.603	0.000395	CERS2
Up	ENSG00000115317	1.59808	0.000395	HTRA2
Up	ENSG00000166747	1.47112	0.000417	AP1G1
Up	ENSG00000111737	2.02039	0.000425	RAB35
Up	ENSG00000176915	1.63375	0.000427	ANKLE2
Up	ENSG00000171552	2.8399	0.000431	BCL2L1
Up	ENSG00000105401	1.54024	0.000431	CDC37
Up	ENSG00000198053	1.61545	0.000431	SIRPA
Up	ENSG00000160218	2.41465	0.000432	TRAPPC10
Up	ATP5F1	3.16244	0.00044	ATP5F1
Up	ENSG00000100412	3.96663	0.000443	ACO2
Up	ENSG00000184897	3.69942	0.000443	H1FX
Up	ENSG00000133997	1.80406	0.000443	MED6
Up	ENSG00000182199	1.8465	0.000443	SHMT2
Up	ENSG00000103507	3.15393	0.000449	BCKDK
Up	ENSG00000023330	1.8439	0.000454	ALAS1
Up	ENSG00000122692	2.60541	0.000476	SMU1
Up	ENSG00000177156	2.79338	0.000482	TALDO1
Up	ENSG00000173933	4.01717	0.000484	RBM4
Up	ENSG00000160932	2.25641	0.00049	LY6E
Up	ENSG00000213928	1.58621	0.000502	IRF9
Up	ENSG00000147684	1.76993	0.000503	NDUFB9
Up	ENSG00000132471	1.9098	0.000503	WBP2
Up	ENSG00000162434	1.89077	0.000504	JAK1
Up	ENSG00000172493	3.46333	0.000513	AFF1
Up	ENSG00000197226	2.82713	0.000515	TBC1D9B
Up	ENSG00000130429	2.65359	0.00052	ARPC1B
Up	ENSG00000165678	3.99126	0.000522	GHITM
Up	ENSG00000163659	2.44883	0.00053	TIPARP
Up	ENSG00000140750	1.37194	0.000542	ARHGAP17
Up	ENSG00000170296	1.70491	0.000542	GABARAP
Up	ENSG00000185596	3.17436	0.000545	WASH3P
Up	ENSG00000081154	2.47625	0.000569	PCNP
Up	ENSG00000131043	1.86085	0.00057	AAR2
Up	ENSG00000258102	2.08164	0.00057	MAP1LC3B2
Up	ENSG00000141367	2.08503	0.000609	CLTC
Up	ENSG00000170291	2.39871	0.000612	ELP5
Up	ENSG00000119760	1.75539	0.000612	SUPT7L
Up	ENSG00000140526	3.9846	0.000627	ABHD2
Up	ENSG00000132522	2.74074	0.000627	GPS2
Up	ENSG00000108829	1.55991	0.000627	LRRC59
Up	ENSG00000126067	2.60442	0.000627	PSMB2
Up	ENSG00000111786	2.79801	0.000627	SRSF9
Up	ENSG00000111678	2.62068	0.000629	C12orf57
Up	ENSG00000125991	2.42875	0.000629	ERGIC3
Up	ENSG00000082146	3.91978	0.000629	STRADB
Up	ENSG00000014216	2.10851	0.000636	CAPN1
Up	MLL5	1.86678	0.000636	MLL5
Up	ENSG00000075618	1.61101	0.000639	FSCN1
Up	ENSG00000204304	2.18303	0.000639	PBX2
Up	ENSG00000101439	2.30503	0.00064	CST3
Up	ENSG00000151846	1.76589	0.000641	PABPC3
Up	ENSG00000133030	2.79746	0.000647	MPRIP
Up	ENSG00000134802	1.53051	0.000664	SLC43A3
Up	ENSG00000110492	2.79153	0.000667	MDK
Up	ENSG00000124789	1.34377	0.000667	NUP153
Up	SELT	2.16673	0.00067	SELT
Up	ENSG00000117984	2.979	0.000673	CTSD
Up	ENSG00000078369	1.6497	0.000673	GNB1
Up	ENSG00000145901	2.02704	0.000673	TNIP1
Up	ENSG00000179115	4.08278	0.000686	FARSA
Up	ENSG00000169895	1.57413	0.000687	SYAP1
Up	ENSG00000186187	1.31954	0.000687	ZNRF1
Up	ENSG00000062485	1.43788	0.0007	CS
Up	ENSG00000125818	1.54216	0.000701	PSMF1
Up	ENSG00000169738	2.15409	0.000713	DCXR
Up	ENSG00000067082	3.5216	0.000728	KLF6
Up	ENSG00000080824	2.05014	0.000752	HSP90AA1
Up	ENSG00000177732	2.66414	0.000767	SOX12
Up	ENSG00000188690	2.17244	0.000768	UROS
Up	ENSG00000096155	2.67631	0.000785	BAG6
Up	ENSG00000117395	2.41351	0.000785	EBNA1BP2
Up	ENSG00000155629	3.26451	0.000785	PIK3AP1
Up	ENSG00000125505	1.6632	0.000803	MBOAT7
Up	ATP5C1	1.56	0.000803	ATP5C1
Up	ENSG00000162783	3.53831	0.000821	IER5
Up	ENSG00000064419	2.72862	0.00087	TNPO3
Up	ENSG00000172081	2.12654	0.000895	MOB3A
Up	ENSG00000176619	1.62961	0.000915	LMNB2
Up	ENSG00000179335	3.11487	0.000922	CLK3
Up	ENSG00000254999	1.8387	0.000951	BRK1
Up	ENSG00000175390	2.23473	0.00096	EIF3F
Up	ENSG00000213064	2.65521	0.00096	SFT2D2
Up	ENSG00000107338	2.19892	0.00096	SHB
Up	ENSG00000132478	2.84092	0.00101	UNK
Up	ENSG00000051523	2.30306	0.00104	CYBA
Up	ENSG00000086589	1.8179	0.00105	RBM22
Up	ENSG00000135999	1.44756	0.00108	EPC2
Up	ENSG00000101160	1.9724	0.00109	CTSZ
Up	ENSG00000120063	2.57682	0.00112	GNA13
Up	ENSG00000173848	3.3205	0.00112	NET1
Up	ENSG00000106682	2.15332	0.00113	EIF4H
Up	ENSG00000148450	2.23739	0.00114	MSRB2
Up	ENSG00000055483	2.20406	0.00114	USP36
Up	ENSG00000100664	2.06158	0.00115	EIF5
Up	ENSG00000197632	5.51771	0.00115	SERPINB2
Up	ENSG00000143437	2.20498	0.00122	ARNT
Up	ENSG00000113369	2.77315	0.00124	ARRDC3
Up	ENSG00000157764	2.79976	0.00124	BRAF
Up	ENSG00000124193	1.27223	0.00124	SRSF6
Up	ENSG00000105011	3.20873	0.00125	ASF1B
Up	ENSG00000167986	2.14316	0.00126	DDB1
Up	ENSG00000075624	1.23351	0.00128	ACTB
Up	ENSG00000143819	1.82435	0.00129	EPHX1
Up	ENSG00000183283	1.76873	0.0013	DAZAP2
Up	ENSG00000166333	1.1214	0.0013	ILK
Up	ENSG00000076513	2.42646	0.00132	ANKRD13A
Up	ENSG00000088247	2.42421	0.00132	KHSRP
Up	ENSG00000109861	1.52917	0.00133	CTSC
Up	ENSG00000091317	1.85205	0.00136	CMTM6
Up	ENSG00000114784	1.6061	0.00136	EIF1B
Up	ENSG00000130592	2.24964	0.00137	LSP1
Up	ENSG00000109118	1.67825	0.0014	PHF12
Up	ENSG00000134308	2.46345	0.0014	YWHAQ
Up	ENSG00000110934	2.88304	0.00141	BIN2
Up	ENSG00000034152	3.56797	0.00141	MAP2K3
Up	ENSG00000163466	1.36071	0.00142	ARPC2
Up	ENSG00000113360	2.87968	0.00142	DROSHA
Up	ENSG00000167085	2.00841	0.00142	PHB
Up	ENSG00000115091	2.10554	0.00143	ACTR3
Up	ENSG00000172936	1.70014	0.00143	MYD88
Up	ENSG00000064393	1.50406	0.00145	HIPK2
Up	ENSG00000104964	1.74347	0.00146	AES
Up	ENSG00000060762	1.96858	0.00147	MPC1
Up	ENSG00000108518	2.33087	0.00149	PFN1
Up	ENSG00000054267	1.67087	0.0015	ARID4B
Up	ENSG00000123136	2.63682	0.0015	DDX39A
Up	ENSG00000127481	2.24693	0.00152	UBR4
Up	ENSG00000168906	1.89326	0.00154	MAT2A
Up	ENSG00000101421	2.19176	0.00155	CHMP4B
Up	ENSG00000114861	2.30117	0.00156	FOXP1
Up	ENSG00000114353	1.76595	0.00156	GNAI2
Up	ATP5O	2.77341	0.00156	ATP5O
Up	ENSG00000067182	1.26039	0.00158	TNFRSF1A
Up	ENSG00000136450	1.69954	0.0016	SRSF1
Up	ENSG00000178381	3.63222	0.0016	ZFAND2A
Up	ENSG00000100353	1.99973	0.00166	EIF3D
Up	ENSG00000168610	2.09189	0.00172	STAT3
Up	ENSG00000180979	2.48184	0.00174	LRRC57
Up	ENSG00000110906	2.91508	0.00175	KCTD10
Up	ENSG00000170540	2.36705	0.00179	ARL6IP1
Up	ENSG00000120539	1.48771	0.00179	MASTL
Up	ENSG00000158480	1.23659	0.00179	SPATA2
Up	ENSG00000248098	1.98603	0.0019	BCKDHA
Up	ENSG00000205531	1.15279	0.0019	NAP1L4
Up	ENSG00000137221	2.13487	0.0019	TJAP1
Up	ENSG00000132382	1.58954	0.00194	MYBBP1A
Up	ENSG00000143862	1.2808	0.00195	ARL8A
Up	ENSG00000152229	1.82284	0.002	PSTPIP2
Up	ENSG00000160584	2.31342	0.00201	SIK3
Up	ENSG00000165025	2.17714	0.00201	SYK
Up	ENSG00000113269	2.21688	0.00202	RNF130
Up	ENSG00000136810	2.06277	0.00202	TXN
Up	ENSG00000135387	1.50267	0.00203	CAPRIN1
Up	ENSG00000141644	1.09507	0.00208	MBD1
Up	ENSG00000121104	2.45495	0.00209	FAM117A
Up	ENSG00000065978	2.07445	0.00209	YBX1
Up	ENSG00000197818	1.12988	0.00214	SLC9A8
Up	ENSG00000182944	1.26804	0.00216	EWSR1
Up	ENSG00000137563	1.54806	0.00216	GGH
Up	ENSG00000121774	1.47526	0.00216	KHDRBS1
Up	ENSG00000163399	1.68531	0.00217	ATP1A1
Up	ENSG00000146576	1.9724	0.00217	C7orf26
Up	ENSG00000139613	2.09508	0.00217	SMARCC2
Up	ENSG00000196367	1.26036	0.00219	TRRAP
Up	ENSG00000088832	2.08	0.00223	FKBP1A
Up	ENSG00000132300	2.45123	0.00223	PTCD3
Up	ENSG00000142669	1.86865	0.00223	SH3BGRL3
Up	ENSG00000153944	2.18326	0.00226	MSI2
Up	ENSG00000115758	1.10976	0.00226	ODC1
Up	ENSG00000030582	2.49776	0.00228	GRN
Up	ENSG00000161016	3.07322	0.0023	RPL8
Up	ENSG00000143543	2.26629	0.00231	JTB
Up	ENSG00000171223	1.9946	0.00233	JUNB
Up	ENSG00000163125	1.83147	0.00233	RPRD2
Up	ENSG00000135604	2.76175	0.00235	STX11
Up	ENSG00000124831	2.20377	0.00243	LRRFIP1
Up	ENSG00000000938	2.80654	0.00245	FGR
Up	ENSG00000159110	2.27531	0.00245	IFNAR2
Up	ENSG00000055044	2.09981	0.00246	NOP58
Up	ENSG00000107581	1.31997	0.0025	EIF3A
Up	ENSG00000272533	2.40261	0.00251	SNORA28
Up	C20ORF112	1.56711	0.0026	C20ORF112
Up	ENSG00000166295	1.56533	0.00266	ANAPC16
Up	ENSG00000168384	2.88681	0.00267	HLA-DPA1
Up	ENSG00000145414	1.4188	0.00267	NAF1
Up	C10ORF47	2.87489	0.00269	C10ORF47
Up	ENSG00000134109	1.15128	0.0027	EDEM1
Up	C19ORF6	2.16846	0.0027	C19ORF6
Up	ENSG00000117697	1.12204	0.0027	NSL1
Up	ENSG00000119522	2.66099	0.00275	DENND1A
Up	ENSG00000165672	1.50424	0.00278	PRDX3
Up	ENSG00000172375	1.88331	0.00284	C2CD2L
Up	ENSG00000100221	2.23606	0.00284	JOSD1
Up	ENSG00000074800	1.50233	0.00288	ENO1
Up	ENSG00000172531	1.96837	0.00291	PPP1CA
Up	ENSG00000166825	2.87083	0.00293	ANPEP
Up	ENSG00000157456	2.97797	0.00293	CCNB2
Up	ENSG00000069345	1.41945	0.00293	DNAJA2
Up	ENSG00000101361	1.1504	0.00294	NOP56
Up	ENSG00000104783	1.81825	0.00307	KCNN4
Up	ENSG00000100092	2.7757	0.00307	SH3BP1
Up	ENSG00000130164	1.66761	0.00308	LDLR
Up	ENSG00000198951	2.41875	0.00308	NAGA
Up	ENSG00000128272	1.7123	0.00311	ATF4
Up	ENSG00000011600	2.73288	0.00319	TYROBP
Up	ENSG00000119535	3.03679	0.00323	CSF3R
Up	ENSG00000101146	1.1479	0.00323	RAE1
Up	ENSG00000100219	1.43705	0.00327	XBP1
Up	ENSG00000104419	2.40016	0.00335	NDRG1
Up	ENSG00000184787	1.67282	0.00344	UBE2G2
Up	ENSG00000087191	2.37927	0.00346	PSMC5
Up	ENSG00000023734	2.51682	0.00347	STRAP
Up	ENSG00000104408	1.89071	0.00348	EIF3E
Up	ENSG00000125970	1.86504	0.00348	RALY
Up	ENSG00000136021	2.46664	0.0035	SCYL2
Up	ENSG00000100348	1.05022	0.00353	TXN2
Up	ENSG00000132507	1.87212	0.00362	EIF5A
Up	ENSG00000130725	1.67599	0.00365	UBE2M
Up	ENSG00000141664	2.48572	0.00371	ZCCHC2
Up	ENSG00000100297	1.37647	0.00376	MCM5
Up	ENSG00000134153	1.93154	0.0038	EMC7
Up	ENSG00000102879	1.27565	0.00385	CORO1A
Up	ENSG00000130522	2.15499	0.00386	JUND
Up	ENSG00000170325	1.46448	0.00387	PRDM10
Up	ENSG00000143761	1.14043	0.00388	ARF1
Up	ENSG00000108509	4.5814	0.00389	CAMTA2
Up	ENSG00000140332	1.92711	0.0039	TLE3
Up	ENSG00000168421	2.6434	0.00394	RHOH
Up	ENSG00000102144	1.41092	0.00402	PGK1
Up	ATP5A1	2.44127	0.00406	ATP5A1
Up	ENSG00000140992	2.12813	0.00406	PDPK1
Up	ENSG00000081019	1.99859	0.00408	RSBN1
Up	FAM60A	1.37829	0.0042	FAM60A
Up	ENSG00000166987	2.73463	0.00423	MBD6
Up	ENSG00000160255	1.94295	0.00426	ITGB2
Up	ENSG00000162191	1.44216	0.00426	UBXN1
Up	MLL4	1.46226	0.00428	MLL4
Up	ENSG00000130935	1.49133	0.00428	NOL11
Up	ENSG00000110107	2.05156	0.0043	PRPF19
Up	ENSG00000198369	3.29511	0.00432	SPRED2
Up	ENSG00000171311	1.4637	0.00446	EXOSC1
Up	ENSG00000167978	1.23072	0.00448	SRRM2
Up	ENSG00000103035	2.35065	0.00455	PSMD7
Up	ENSG00000138449	1.40339	0.00455	SLC40A1
Up	ENSG00000129103	2.36207	0.00457	SUMF2
Up	ENSG00000160271	2.70059	0.00458	RALGDS
Up	ENSG00000105939	2.44124	0.00458	ZC3HAV1
Up	ENSG00000143549	1.76645	0.00461	TPM3
Up	ENSG00000108622	1.83316	0.00463	ICAM2
Up	ENSG00000157933	3.28992	0.00464	SKI
Up	ENSG00000158805	2.23754	0.00466	ZNF276
Up	ENSG00000128340	2.02458	0.00473	RAC2
Up	ENSG00000176101	1.2988	0.00477	SSNA1
Up	ENSG00000110651	1.73439	0.00481	CD81
Up	ENSG00000106615	2.18527	0.00483	RHEB
Up	ENSG00000131504	1.61877	0.00484	DIAPH1
Up	ENSG00000182831	2.40347	0.00489	C16orf72
Up	ENSG00000171310	1.91356	0.00497	CHST11
Up	ENSG00000145604	1.94063	0.005	SKP2
Up	ENSG00000149100	1.82585	0.00505	EIF3M
Up	ENSG00000198876	1.50262	0.00508	DCAF12
Up	ENSG00000095139	2.64846	0.00511	ARCN1
Up	ENSG00000174780	1.42431	0.00514	SRP72
Up	ENSG00000196924	1.76378	0.00515	FLNA
Up	ENSG00000103257	1.8931	0.00534	SLC7A5
Up	ENSG00000124209	1.88763	0.00538	RAB22A
Up	ENSG00000204257	1.72519	0.00544	HLA-DMA
Up	ENSG00000110713	1.26536	0.0055	NUP98
Up	ENSG00000118689	2.32878	0.00551	FOXO3
Up	ENSG00000129071	1.28551	0.00551	MBD4
Up	UPK3BL	1.71383	0.00551	UPK3BL
Up	ENSG00000143222	1.63211	0.00551	UFC1
Up	ENSG00000146826	1.39075	0.00554	C7orf43
Up	ENSG00000185885	2.16181	0.00554	IFITM1
Up	ENSG00000073792	1.28153	0.00554	IGF2BP2
Up	ENSG00000168297	1.77276	0.00554	PXK
Up	ENSG00000072803	1.07539	0.00558	FBXW11
Up	ENSG00000149084	1.36577	0.00558	HSD17B12
Up	ENSG00000186818	1.19783	0.00558	LILRB4
Up	ENSG00000161021	1.15523	0.00558	MAML1
Up	ENSG00000068305	1.33916	0.00558	MEF2A
Up	ENSG00000102096	1.01599	0.00558	PIM2
Up	ENSG00000265241	1.71826	0.00558	RBM8A
Up	ENSG00000163950	3.16449	0.00569	SLBP
Up	ENSG00000253352	1.90306	0.00582	TUG1
Up	ENSG00000079432	1.15136	0.00587	CIC
Up	ENSG00000143384	1.61564	0.00587	MCL1
Up	ENSG00000142089	2.2041	0.00588	IFITM3
Up	ENSG00000065883	1.76284	0.00589	CDK13
Up	ENSG00000164104	1.66096	0.00592	HMGB2
Up	CENPC1	2.21024	0.00592	CENPC1
Up	ENSG00000101558	1.65433	0.00596	VAPA
Up	ENSG00000173065	1.85463	0.00616	FAM222B
Up	ENSG00000123562	1.13302	0.00628	MORF4L2
Up	ENSG00000106263	1.04112	0.0065	EIF3B
Up	ENSG00000142634	1.69536	0.00658	EFHD2
Up	ENSG00000104825	1.98227	0.00668	NFKBIB
Up	ENSG00000179348	2.31469	0.00671	GATA2
Up	ENSG00000096150	1.23718	0.00671	RPS18
Up	ENSG00000120314	1.99723	0.00672	WDR55
Up	ENSG00000099995	1.01577	0.00673	SF3A1
Up	ENSG00000111684	2.44831	0.00679	LPCAT3
Up	ENSG00000129055	1.80888	0.00683	ANAPC13
Up	ENSG00000147224	1.98024	0.00693	PRPS1
Up	ENSG00000141985	1.77867	0.00704	SH3GL1
Up	ENSG00000035862	1.72995	0.00714	TIMP2
Up	ENSG00000161654	1.41096	0.00717	LSM12
Up	ENSG00000159346	1.67521	0.00721	ADIPOR1
Up	ENSG00000168374	1.65864	0.00731	ARF4
Up	ENSG00000175826	2.10232	0.00731	CTDNEP1
Up	ENSG00000216490	1.89311	0.00731	IFI30
Up	ENSG00000175567	1.26644	0.00738	UCP2
Up	ENSG00000168002	2.28572	0.00759	POLR2G
Up	ENSG00000136490	1.8249	0.0076	LIMD2
Up	ENSG00000134107	1.11564	0.00761	BHLHE40
Up	ENSG00000169554	1.2118	0.00799	ZEB2
Up	ENSG00000125534	2.71743	0.00805	PPDPF
Up	ENSG00000113712	1.26922	0.00811	CSNK1A1
Up	ENSG00000083845	1.67862	0.00811	RPS5
Up	ENSG00000115355	2.5116	0.00824	CCDC88A
Up	ATP5B	1.33618	0.00824	ATP5B
Up	ENSG00000170385	2.82465	0.00824	SLC30A1
Up	ENSG00000116161	1.28361	0.0084	CACYBP
Up	ENSG00000159377	1.23269	0.00852	PSMB4
Up	ENSG00000148248	1.12497	0.00853	SURF4
Up	ENSG00000104312	1.32211	0.00865	RIPK2
Up	ENSG00000104969	1.25594	0.00865	SGTA
Up	ENSG00000159322	1.21505	0.00868	ADPGK
Up	ENSG00000145687	1.50614	0.0088	SSBP2
Up	ENSG00000144233	1.36423	0.00883	AMMECR1L
Up	ENSG00000107521	1.65431	0.00883	HPS1
Up	ENSG00000198189	1.49109	0.00922	HSD17B11
Up	ENSG00000182568	2.2119	0.00946	SATB1
Up	ENSG00000158604	1.5331	0.00946	TMED4
Up	ENSG00000176393	2.56559	0.00951	RNPEP
Up	FLJ45340	1.60687	0.00965	FLJ45340
Up	ENSG00000100393	1.44442	0.00967	EP300
Up	ENSG00000131149	1.17214	0.00968	GSE1
Up	ENSG00000114030	1.06276	0.00989	KPNA1
Up	C20ORF111	2.0644	0.00994	C20ORF111
Up	ENSG00000141030	1.33541	0.01	COPS3
Up	ENSG00000168488	1.01687	0.0102	ATXN2L
Up	CIRH1A	1.01108	0.0104	CIRH1A
Up	ENSG00000118495	1.47387	0.0104	PLAGL1
Up	ENSG00000136504	1.58654	0.0105	KAT7
Up	ENSG00000140464	1.39735	0.0105	PML
Up	ENSG00000108528	1.662	0.0105	SLC25A11
Up	ENSG00000137073	1.33351	0.0105	UBAP2
Up	ENSG00000111481	3.98376	0.0106	COPZ1
Up	PRMT10	1.09752	0.0106	PRMT10
Up	ENSG00000124783	1.99145	0.0106	SSR1
Up	ENSG00000185627	2.08858	0.0108	PSMD13
Up	ENSG00000111605	1.80451	0.0109	CPSF6
Up	ENSG00000196968	1.73279	0.0109	FUT11
Up	ENSG00000158470	1.36039	0.011	B4GALT5
Up	ENSG00000154001	1.24281	0.011	PPP2R5E
Up	ENSG00000111679	1.42751	0.011	PTPN6
Up	ENSG00000143878	2.60469	0.011	RHOB
Up	ENSG00000099797	1.06988	0.0112	TECR
Up	ENSG00000083799	2.52396	0.0113	CYLD
Up	ENSG00000103226	1.02071	0.0113	NOMO3
Up	ENSG00000089006	2.22525	0.0113	SNX5
Up	ENSG00000044574	1.86308	0.0115	HSPA5
Up	ENSG00000126012	1.85585	0.0115	KDM5C
Up	ENSG00000087053	1.12305	0.0115	MTMR2
Up	ENSG00000100316	1.07413	0.0116	RPL3
Up	ENSG00000100106	1.58141	0.0116	TRIOBP
Up	ENSG00000204822	1.74833	0.0119	MRPL53
Up	ENSG00000025772	1.53088	0.0122	TOMM34
Up	ENSG00000120709	1.21403	0.0127	FAM53C
Up	ENSG00000077150	2.42457	0.0127	NFKB2
Up	ENSG00000182979	1.28324	0.0128	MTA1
Up	ENSG00000147168	1.47143	0.0129	IL2RG
Up	ENSG00000176142	1.75438	0.0129	TMEM39A
Up	ENSG00000063978	1.65306	0.0133	RNF4
Up	ENSG00000116871	1.55894	0.0135	MAP7D1
Up	ENSG00000132510	1.31578	0.0136	KDM6B
Up	ENSG00000028137	1.77006	0.0136	TNFRSF1B
Up	ENSG00000078140	1.18294	0.0139	UBE2K
Up	ENSG00000184640	1.02168	0.014	SEPT9
Up	ENSG00000197622	1.3034	0.0142	CDC42SE1
Up	ENSG00000150907	1.70597	0.0143	FOXO1
Up	ENSG00000131876	1.99202	0.0144	SNRPA1
Up	ENSG00000214736	1.32342	0.0145	TOMM6
Up	ENSG00000067829	1.14992	0.0147	IDH3G
Up	ENSG00000100216	2.1884	0.0149	TOMM22
Up	ENSG00000196743	1.40776	0.0151	GM2A
Up	ENSG00000132434	1.91958	0.0152	LANCL2
Up	ENSG00000100129	1.33635	0.0155	EIF3L
Up	ENSG00000102034	1.14508	0.0156	ELF4
Up	ENSG00000124688	1.37722	0.0159	MAD2L1BP
Up	ENSG00000187778	1.77439	0.0162	MCRS1
Up	ENSG00000057608	1.42494	0.0164	GDI2
Up	ENSG00000133835	1.40083	0.0165	HSD17B4
Up	ENSG00000144381	1.03201	0.0165	HSPD1
Up	ENSG00000204569	1.62385	0.0167	PPP1R10
Up	ENSG00000151553	1.04533	0.0168	FAM160B1
Up	ENSG00000177663	1.80453	0.0169	IL17RA
Up	ENSG00000182149	1.13605	0.0169	IST1
Up	ENSG00000124126	1.50137	0.0172	PREX1
Up	ENSG00000010404	1.50203	0.0175	IDS
Up	ENSG00000134986	2.58956	0.0175	NREP
Up	ENSG00000089902	1.22831	0.0177	RCOR1
Up	ENSG00000162736	1.18015	0.018	NCSTN
Up	ENSG00000174485	1.31529	0.0183	DENND4A
Up	ENSG00000186866	2.05345	0.0184	POFUT2
Up	ENSG00000198055	1.70085	0.0185	GRK6
Up	ENSG00000179134	1.08668	0.0186	SAMD4B
Up	ENSG00000124562	1.11717	0.0187	SNRPC
Up	ENSG00000163931	1.34084	0.0188	TKT
Up	ENSG00000134480	1.14357	0.0189	CCNH
Up	MKL1	1.72911	0.0195	MKL1
Up	ENSG00000077454	1.43616	0.0197	LRCH4
Up	ENSG00000137054	1.5123	0.0199	POLR1E
Up	ENSG00000166233	1.17394	0.0201	ARIH1
Up	C22ORF28	1.48195	0.0201	C22ORF28
Up	ENSG00000113575	1.06475	0.021	PPP2CA
Up	ENSG00000179918	1.92881	0.0211	SEPHS2
Up	ENSG00000004059	1.16491	0.0214	ARF5
Up	ENSG00000161011	1.85123	0.0217	SQSTM1
Up	ENSG00000184575	1.39579	0.0217	XPOT
Up	ENSG00000184992	2.38181	0.0218	BRI3BP
Up	ENSG00000079313	1.83203	0.0218	REXO1
Up	ENSG00000170515	1.63346	0.022	PA2G4
Up	ENSG00000198563	1.16308	0.0225	DDX39B
Up	ENSG00000049541	1.52091	0.0227	RFC2
Up	ENSG00000064601	1.58239	0.0239	CTSA
Up	ZC3H4	1.82039	0.0239	ZC3H4
Up	ENSG00000110717	1.23768	0.0239	NDUFS8
Up	ENSG00000135269	1.25185	0.0243	TES
Up	ENSG00000100226	1.09989	0.0244	GTPBP1
Up	ENSG00000129460	1.19113	0.0244	NGDN
Up	ENSG00000203880	2.46575	0.0244	PCMTD2
Up	ENSG00000166847	1.43726	0.0245	DCTN5
Up	ENSG00000143621	1.10746	0.0257	ILF2
Up	ATP5L	1.4864	0.0262	ATP5L
Up	ENSG00000092020	1.74124	0.0265	PPP2R3C
Up	ENSG00000100911	1.29653	0.0267	PSME2
Up	ENSG00000198931	1.3714	0.027	APRT
Up	ENSG00000118680	1.1704	0.0276	MYL12B
Up	ENSG00000084093	1.60861	0.0276	REST
Up	ENSG00000011275	1.59377	0.0276	RNF216
Up	ENSG00000172543	1.83118	0.0277	CTSW
Up	ENSG00000173457	1.9148	0.0283	PPP1R14B
Up	ENSG00000175215	1.16931	0.0287	CTDSP2
Up	ENSG00000198824	1.28817	0.0289	CHAMP1
Up	ENSG00000156599	1.07699	0.0305	ZDHHC5
Up	ENSG00000120899	1.15593	0.0307	PTK2B
Up	ENSG00000170265	1.40054	0.0307	ZNF282
Up	ENSG00000123485	2.00926	0.0311	HJURP
Up	ENSG00000138085	1.21703	0.0313	ATRAID
Up	ENSG00000241343	1.63264	0.0313	RPL36A
Up	ENSG00000158109	1.86978	0.0313	TPRG1L
Up	ENSG00000178188	1.44545	0.0323	SH2B1
Up	ENSG00000117500	2.3707	0.0323	TMED5
Up	ENSG00000139684	1.68136	0.0324	ESD
Up	ENSG00000106780	1.2257	0.0325	MEGF9
Up	ENSG00000111775	1.4506	0.0328	COX6A1
Up	ENSG00000205268	1.4073	0.0331	PDE7A
Up	ENSG00000152558	1.36122	0.0331	TMEM123
Up	ENSG00000119689	1.10402	0.0339	DLST
Up	ENSG00000178127	2.022	0.034	NDUFV2
Up	ENSG00000114391	1.88216	0.0348	RPL24
Up	ENSG00000176444	1.58035	0.035	CLK2
Up	ENSG00000257923	1.1826	0.035	CUX1
Up	ENSG00000117399	1.09106	0.0366	CDC20
Up	ENSG00000122877	2.57002	0.0371	EGR2
Up	ENSG00000164548	1.54934	0.0375	TRA2A
Up	ENSG00000158195	1.46997	0.0375	WASF2
Up	ENSG00000143258	1.0164	0.0377	USP21
Up	ENSG00000101782	1.06857	0.0384	RIOK3
Up	ENSG00000063244	1.0126	0.0384	U2AF2
Up	ENSG00000106211	1.4241	0.0392	HSPB1
Up	ENSG00000163041	1.42027	0.0407	H3F3A
Up	ENSG00000155380	2.58504	0.0418	SLC16A1
Up	ENSG00000111596	1.46337	0.0426	CNOT2
Up	ENSG00000148926	2.57684	0.0428	ADM
Up	ENSG00000136689	2.86675	0.043	IL1RN
Up	ENSG00000175166	1.314	0.0438	PSMD2
Up	ENSG00000077097	1.36973	0.0447	TOP2B
Up	ENSG00000184494	2.19515	0.0448	NEU1
Up	ENSG00000151693	1.9792	0.0454	ASAP2
Up	ENSG00000110497	1.97057	0.047	AMBRA1
Up	ENSG00000110047	1.23788	0.0473	EHD1
Up	ENSG00000168827	1.18493	0.0475	GFM1
Up	ENSG00000021355	1.75541	0.0478	SERPINB1
Up	ENSG00000101596	1.10673	0.0488	SMCHD1
Up	ENSG00000162236	1.38554	0.0492	STX5
Up	ENSG00000181163	1.53684	0.0499	NPM1
Down	ENSG00000108091	-3.6527	8.44e-06	CCDC6
Down	ENSG00000162408	-3.55338	1.38e-05	NOL9
Down	C16ORF62	-3.24482	1.44e-05	C16ORF62
Down	ENSG00000119865	-4.81325	1.54e-05	CNRIP1
Down	DDX26B	-3.15864	1.55e-05	DDX26B
Down	ENSG00000144231	-3.0332	2.15e-05	POLR2D
Down	ENSG00000114125	-3.17747	2.64e-05	RNF7
Down	ATP5G3	-2.88891	3.78e-05	ATP5G3
Down	ENSG00000146223	-2.71956	3.78e-05	RPL7L1
Down	ENSG00000183401	-4.08189	3.89e-05	CCDC159
Down	ENSG00000115808	-4.06037	3.89e-05	STRN
Down	ENSG00000181472	-2.8456	3.89e-05	ZBTB2
Down	ENSG00000169627	-3.33768	4.12e-05	BOLA2B
Down	ENSG00000133027	-2.50135	4.12e-05	PEMT
Down	ENSG00000121073	-2.91489	4.12e-05	SLC35B1
Down	ENSG00000173120	-2.97376	4.7e-05	KDM2A
Down	SSFA2	-2.16109	4.7e-05	SSFA2
Down	ENSG00000165632	-2.43115	4.7e-05	TAF3
Down	ENSG00000207166	-2.17543	5.84e-05	SNORA68
Down	ENSG00000110911	-3.09265	6.11e-05	SLC11A2
Down	ENSG00000172650	-4.73118	6.23e-05	AGAP5
Down	LOC606724	-3.65782	7.53e-05	LOC606724
Down	ENSG00000128590	-3.03776	7.68e-05	DNAJB9
Down	ENSG00000060749	-2.38808	8.56e-05	QSER1
Down	ENSG00000164741	-3.1923	8.59e-05	DLC1
Down	ENSG00000124782	-2.67776	8.59e-05	RREB1
Down	ENSG00000111725	-4.19477	9.22e-05	PRKAB1
Down	ENSG00000172269	-3.2521	9.24e-05	DPAGT1
Down	ENSG00000037637	-2.24297	9.71e-05	FBXO42
Down	ENSG00000113013	-2.02375	0.000101	HSPA9
Down	C7ORF73	-2.19401	0.000105	C7ORF73
Down	ENSG00000135441	-2.86617	0.000109	BLOC1S1
Down	ENSG00000095564	-3.74677	0.000116	BTAF1
Down	ENSG00000196821	-2.1362	0.000126	C6orf106
Down	ENSG00000010818	-2.27313	0.000128	HIVEP2
Down	LOC100506844	-2.48908	0.00013	LOC100506844
Down	ENSG00000206937	-2.43971	0.000131	SNORA70B
Down	ENSG00000178741	-2.31887	0.000132	COX5A
Down	ENSG00000111642	-4.412	0.000133	CHD4
Down	ENSG00000169564	-2.20025	0.000149	PCBP1
Down	ENSG00000163719	-2.23915	0.000167	MTMR14
Down	LSMD1	-1.86908	0.000167	LSMD1
Down	ENSG00000080815	-2.72966	0.00017	PSEN1
Down	ENSG00000200320	-2.49271	0.000173	SNORA63
Down	ENSG00000066739	-2.21536	0.000189	ATG2B
Down	ENSG00000139218	-2.68531	0.000189	SCAF11
Down	ENSG00000185130	-4.03701	0.000208	HIST1H2BL
Down	ENSG00000111912	-2.58398	0.000213	NCOA7
Down	ENSG00000105771	-3.38795	0.000213	SMG9
Down	PAPD7	-2.04219	0.000232	PAPD7
Down	ENSG00000163682	-4.05193	0.000239	RPL9
Down	ENSG00000183527	-3.14216	0.000246	PSMG1
Down	ENSG00000124226	-2.63161	0.000246	RNF114
Down	ENSG00000012048	-3.98948	0.000277	BRCA1
Down	ENSG00000173926	-3.54705	0.000277	MARCH3
Down	ENSG00000180228	-2.07822	0.000284	PRKRA
Down	ENSG00000173575	-1.52786	0.000301	CHD2
Down	ENSG00000107833	-3.48129	0.000306	NPM3
Down	ENSG00000157837	-1.60403	0.000306	SPPL3
Down	ENSG00000228716	-1.49522	0.000308	DHFR
Down	ENSG00000198356	-3.73423	0.000318	ASNA1
Down	ENSG00000204842	-3.23267	0.000318	ATXN2
Down	ENSG00000167065	-3.19479	0.000325	DUSP18
Down	ENSG00000094880	-1.7661	0.000342	CDC23
Down	ENSG00000211456	-2.18726	0.000342	SACM1L
Down	ENSG00000087111	-3.16689	0.000345	PIGS
Down	ENSG00000115866	-3.32857	0.000356	DARS
Down	HDGFRP3	-3.67458	0.000375	HDGFRP3
Down	ENSG00000130921	-4.42482	0.000377	C12orf65
Down	ENSG00000123200	-1.66025	0.000377	ZC3H13
Down	ENSG00000196747	-3.62301	0.000379	HIST1H2AI
Down	ENSG00000085514	-1.55318	0.00038	PILRA
Down	ENSG00000196363	-2.53992	0.00038	WDR5
Down	ENSG00000100811	-1.82984	0.000405	YY1
Down	ENSG00000139318	-1.90905	0.000421	DUSP6
Down	ENSG00000140443	-2.72613	0.000431	IGF1R
Down	FAM100A	-3.15176	0.00044	FAM100A
Down	ENSG00000114867	-3.00234	0.000442	EIF4G1
Down	ENSG00000144744	-1.51668	0.000442	UBA3
Down	ENSG00000180992	-5.15137	0.000457	MRPL14
Down	ENSG00000140563	-3.49986	0.000459	MCTP2
Down	ENSG00000236287	-3.67882	0.00046	ZBED5
Down	ENSG00000107862	-1.91761	0.000462	GBF1
Down	C2ORF47	-1.94229	0.000462	C2ORF47
Down	ENSG00000106771	-1.59043	0.000474	TMEM245
Down	ENSG00000008988	-2.33611	0.000476	RPS20
Down	ENSG00000158406	-6.10526	0.000482	HIST1H4H
Down	SUV420H1	-1.74942	0.000482	SUV420H1
Down	ENSG00000188559	-4.84609	0.000482	RALGAPA2
Down	ENSG00000067057	-2.97338	0.000489	PFKP
Down	ENSG00000105968	-2.6834	0.000503	H2AFV
Down	ENSG00000164024	-2.60095	0.00054	METAP1
Down	ENSG00000144746	-1.87163	0.00057	ARL6IP5
Down	ENSG00000100982	-1.65635	0.000586	PCIF1
Down	ENSG00000065150	-1.84226	0.000591	IPO5
Down	NOTCH2NL	-3.44391	0.000596	NOTCH2NL
Down	ENSG00000132376	-2.55924	0.000616	INPP5K
Down	ENSG00000163660	-2.03495	0.000627	CCNL1
Down	ENSG00000117505	-1.38245	0.000627	DR1
Down	ENSG00000185651	-1.45994	0.000629	UBE2L3
Down	SF3B14	-1.84518	0.000639	SF3B14
Down	KIAA0101	-3.03407	0.000658	KIAA0101
Down	ENSG00000104472	-3.3562	0.000679	CHRAC1
Down	ENSG00000122557	-2.05795	0.000748	HERPUD2
Down	ENSG00000134644	-2.21784	0.000768	PUM1
Down	ENSG00000162714	-1.3624	0.000782	ZNF496
Down	ENSG00000167705	-3.22803	0.000829	RILP
Down	ENSG00000107242	-2.16126	0.000954	PIP5K1B
Down	ENSG00000106028	-1.91828	0.00096	SSBP1
Down	ENSG00000070476	-1.59163	0.00096	ZXDC
Down	COBRA1	-4.09214	0.00104	COBRA1
Down	CCDC94	-1.91593	0.00109	CCDC94
Down	ENSG00000073910	-2.15905	0.00113	FRY
Down	ENSG00000089009	-1.28415	0.00116	RPL6
Down	ENSG00000150093	-2.43256	0.00118	ITGB1
Down	ENSG00000123473	-2.1575	0.00121	STIL
Down	ENSG00000143013	-1.81314	0.00123	LMO4
Down	ENSG00000149182	-2.38524	0.0013	ARFGAP2
Down	ENSG00000103540	-2.58495	0.0013	CCP110
Down	ENSG00000198218	-1.30639	0.00134	QRICH1
Down	ENSG00000175073	-1.71156	0.00137	VCPIP1
Down	ENSG00000105700	-1.72297	0.00138	KXD1
Down	ENSG00000177954	-3.54652	0.00138	RPS27
Down	ENSG00000180370	-2.40992	0.0014	PAK2
Down	ENSG00000238795	-1.18231	0.0014	SCARNA12
Down	ENSG00000141380	-1.14795	0.0014	SS18
Down	ENSG00000128908	-1.89538	0.00141	INO80
Down	ENSG00000081320	-1.50328	0.00142	STK17B
Down	PTPLAD1	-1.97056	0.00143	PTPLAD1
Down	ENSG00000172954	-2.51036	0.00149	LCLAT1
Down	ENSG00000158042	-2.11505	0.00149	MRPL17
Down	ENSG00000169504	-2.32858	0.0015	CLIC4
Down	ENSG00000110848	-1.99267	0.00154	CD69
Down	TCEB1	-2.59889	0.00156	TCEB1
Down	ENSG00000117751	-2.36698	0.00156	PPP1R8
Down	ENSG00000147065	-1.93957	0.00157	MSN
Down	ENSG00000089289	-2.41744	0.00159	IGBP1
Down	ENSG00000181751	-2.2934	0.0016	C5orf30
Down	ENSG00000267796	-3.78411	0.0016	LIN37
Down	ENSG00000109171	-1.2635	0.00161	SLAIN2
Down	ENSG00000187098	-2.96372	0.00162	MITF
Down	ENSG00000109321	-2.14473	0.00171	AREG
Down	ENSG00000077235	-2.82578	0.00171	GTF3C1
Down	ENSG00000162928	-2.81991	0.00171	PEX13
Down	ENSG00000138777	-2.96609	0.00171	PPA2
Down	ENSG00000143553	-2.24124	0.00171	SNAPIN
Down	ENSG00000135870	-2.04438	0.00174	RC3H1
Down	ENSG00000206560	-1.05426	0.00176	ANKRD28
Down	ENSG00000069869	-1.18433	0.00176	NEDD4
Down	ENSG00000164091	-1.44765	0.00176	WDR82
Down	ENSG00000171320	-1.69452	0.00178	ESCO2
Down	ENSG00000011114	-1.54835	0.00179	BTBD7
Down	ENSG00000147251	-3.17553	0.00179	DOCK11
Down	SMEK1	-2.07461	0.00179	SMEK1
Down	ENSG00000117222	-1.19994	0.00179	RBBP5
Down	ENSG00000064313	-1.66826	0.0018	TAF2
Down	ENSG00000121152	-2.67805	0.00184	NCAPH
Down	ENSG00000187837	-1.76899	0.00188	HIST1H1C
Down	ENSG00000117419	-2.03817	0.0019	ERI3
Down	ENSG00000235919	-2.8588	0.00198	ASH1L-AS1
Down	WHSC2	-1.86465	0.00201	WHSC2
Down	ENSG00000140263	-2.6874	0.00202	SORD
Down	ENSG00000198668	-1.27723	0.00203	CALM1
Down	ENSG00000111885	-1.59105	0.00203	MAN1A1
Down	ENSG00000100014	-1.47601	0.00214	SPECC1L
Down	ENSG00000130175	-1.43662	0.00217	PRKCSH
Down	ENSG00000079616	-1.94684	0.00223	KIF22
Down	ENSG00000124702	-1.95157	0.00223	KLHDC3
Down	ENSG00000145907	-1.61415	0.00225	G3BP1
Down	ENSG00000183735	-1.72402	0.00225	TBK1
Down	ENSG00000184270	-2.63995	0.00226	HIST2H2AB
Down	ENSG00000132763	-2.9688	0.00231	MMACHC
Down	ENSG00000136830	-1.3189	0.00232	FAM129B
Down	ENSG00000186834	-1.41532	0.00234	HEXIM1
Down	ENSG00000136816	-1.60147	0.00247	TOR1B
Down	ENSG00000130066	-1.3074	0.00259	SAT1
Down	ENSG00000109670	-1.84149	0.00262	FBXW7
Down	ENSG00000180233	-2.86269	0.00266	ZNRF2
Down	ENSG00000083123	-2.95583	0.00269	BCKDHB
Down	ENSG00000174579	-1.10378	0.00269	MSL2
Down	ENSG00000126226	-2.5675	0.00269	PCID2
Down	ENSG00000104856	-1.13099	0.00293	RELB
Down	ENSG00000065882	-3.16414	0.00293	TBC1D1
Down	ENSG00000174547	-2.19225	0.00296	MRPL11
Down	ENSG00000144445	-1.87032	0.003	KANSL1L
Down	ENSG00000165525	-3.06919	0.00308	NEMF
Down	ENSG00000130255	-2.50853	0.00318	RPL36
Down	ENSG00000066926	-2.04271	0.00319	FECH
Down	ENSG00000005893	-2.40602	0.00322	LAMP2
Down	ENSG00000125686	-1.25198	0.00334	MED1
Down	ENSG00000215301	-1.07113	0.00343	DDX3X
Down	ENSG00000185721	-1.34608	0.00345	DRG1
Down	ENSG00000106635	-1.35175	0.00347	BCL7B
Down	ENSG00000115520	-1.41151	0.00365	COQ10B
Down	EIF2C3	-1.51405	0.00365	EIF2C3
Down	ENSG00000131626	-1.5098	0.00365	PPFIA1
Down	ENSG00000105202	-1.16331	0.00366	FBL
Down	ENSG00000069956	-1.49691	0.00369	MAPK6
Down	ENSG00000078596	-2.62135	0.0038	ITM2A
Down	ENSG00000172262	-1.65809	0.00381	ZNF131
Down	ENSG00000177600	-2.4821	0.00399	RPLP2
Down	ENSG00000111348	-1.29917	0.00406	ARHGDIB
Down	ENSG00000121957	-1.76614	0.00406	GPSM2
Down	ENSG00000162852	-2.34314	0.00419	CNST
Down	ENSG00000131966	-2.31629	0.00466	ACTR10
Down	ENSG00000155090	-1.29658	0.00477	KLF10
Down	ENSG00000198034	-1.50466	0.00485	RPS4X
Down	ENSG00000213281	-1.68061	0.00488	NRAS
Down	ENSG00000181788	-1.36449	0.00491	SIAH2
Down	ENSG00000109133	-1.78138	0.00491	TMEM33
Down	ENSG00000106603	-1.65894	0.00494	COA1
Down	ENSG00000138592	-2.14754	0.00495	USP8
Down	ENSG00000177917	-2.30586	0.00497	ARL6IP6
Down	ENSG00000108298	-1.80063	0.00516	RPL19
Down	ENSG00000158850	-1.32917	0.00528	B4GALT3
Down	ENSG00000075568	-1.63059	0.00528	TMEM131
Down	ENSG00000130703	-2.42511	0.00544	OSBPL2
Down	ENSG00000257218	-2.35834	0.00549	GATC
Down	ENSG00000095951	-1.9966	0.00558	HIVEP1
Down	ENSG00000137497	-2.41941	0.00558	NUMA1
Down	ZNF295	-1.42164	0.00563	ZNF295
Down	ENSG00000170266	-1.19685	0.00566	GLB1
Down	ENSG00000117862	-1.41808	0.00571	TXNDC12
Down	ENSG00000004866	-1.96914	0.00574	ST7
Down	ENSG00000104695	-1.97304	0.00581	PPP2CB
Down	ENSG00000156735	-1.05898	0.00587	BAG4
Down	ENSG00000104447	-1.65571	0.00593	TRPS1
Down	ENSG00000127616	-1.79045	0.00647	SMARCA4
Down	ENSG00000155744	-1.46457	0.00673	FAM126B
Down	ENSG00000258315	-1.03857	0.00696	C17orf49
Down	ENSG00000152601	-2.87888	0.00704	MBNL1
Down	ENSG00000178691	-1.76894	0.00742	SUZ12
Down	ENSG00000167112	-1.91548	0.00781	TRUB2
Down	ENSG00000196305	-1.85661	0.00797	IARS
Down	ENSG00000152443	-2.14166	0.00808	ZNF776
Down	ENSG00000100605	-1.40861	0.00868	ITPK1
Down	ENSG00000161860	-1.40346	0.00946	SYCE2
Down	ENSG00000175866	-1.40252	0.00991	BAIAP2
Down	ENSG00000119537	-1.43547	0.0102	KDSR
Down	ENSG00000198841	-2.34242	0.0102	KTI12
Down	ENSG00000009844	-1.08	0.011	VTA1
Down	ENSG00000095059	-1.35505	0.0113	DHPS
Down	ENSG00000108839	-3.69647	0.0117	ALOX12
Down	ENSG00000160007	-1.1765	0.0119	ARHGAP35
Down	ENSG00000121579	-1.24831	0.0119	NAA50
Down	ENSG00000072364	-1.04079	0.0123	AFF4
Down	ENSG00000126756	-1.27534	0.0126	UXT
Down	ENSG00000121281	-1.29941	0.0127	ADCY7
Down	ENSG00000197903	-1.01625	0.0128	HIST1H2BK
Down	ENSG00000033800	-1.74362	0.0128	PIAS1
Down	ENSG00000135837	-1.44845	0.0129	CEP350
Down	ENSG00000157625	-2.34964	0.0129	TAB3
Down	ENSG00000198728	-1.53115	0.013	LDB1
Down	KIAA0226	-1.10704	0.0132	KIAA0226
Down	ENSG00000184900	-1.41117	0.0133	SUMO3
Down	ENSG00000011485	-1.22788	0.0134	PPP5C
Down	ENSG00000157540	-1.56299	0.0137	DYRK1A
Down	ENSG00000171858	-1.71352	0.014	RPS21
Down	ENSG00000010244	-1.54018	0.014	ZNF207
Down	ENSG00000113140	-1.96209	0.0141	SPARC
Down	ENSG00000198373	-1.40078	0.0149	WWP2
Down	ENSG00000171988	-1.51926	0.0153	JMJD1C
Down	ENSG00000186312	-1.06017	0.0159	CA5BP1
Down	ENSG00000124151	-1.24258	0.0159	NCOA3
Down	ENSG00000155366	-1.04734	0.0162	RHOC
Down	ENSG00000140105	-1.37103	0.0165	WARS
Down	ENSG00000278272	-3.52279	0.0167	HIST1H3C
Down	ENSG00000143183	-2.14034	0.0169	TMCO1
Down	ENSG00000109079	-2.61433	0.017	TNFAIP1
Down	ENSG00000109919	-1.43663	0.0172	MTCH2
Down	ENSG00000112149	-1.92014	0.0184	CD83
Down	ENSG00000274997	-2.12966	0.0187	HIST1H2AH
Down	ENSG00000125447	-1.86344	0.0188	GGA3
Down	ENSG00000224470	-2.30858	0.0191	ATXN1L
Down	ENSG00000277224	-2.39865	0.0192	HIST1H2BF
Down	KIAA0922	-1.34844	0.0201	KIAA0922
Down	ENSG00000117118	-1.11119	0.0203	SDHB
Down	ENSG00000169241	-1.42355	0.0203	SLC50A1
Down	ENSG00000219200	-1.08715	0.0204	RNASEK
Down	ENSG00000013441	-1.06012	0.021	CLK1
Down	ENSG00000089157	-1.68229	0.0215	RPLP0
Down	ENSG00000108523	-1.24179	0.0219	RNF167
Down	ENSG00000102226	-1.04178	0.0223	USP11
Down	ENSG00000155363	-1.61256	0.0235	MOV10
Down	ENSG00000204149	-1.34525	0.0239	AGAP6
Down	ENSG00000154781	-1.86401	0.024	CCDC174
Down	ENSG00000103342	-1.05339	0.0245	GSPT1
Down	HIAT1	-1.01585	0.0254	HIAT1
Down	ENSG00000123179	-3.44529	0.0276	EBPL
Down	ENSG00000083168	-2.36011	0.0279	KAT6A
Down	ENSG00000120699	-1.46398	0.0282	EXOSC8
Down	ENSG00000123416	-1.02732	0.0283	TUBA1B
Down	ENSG00000137312	-2.09672	0.0292	FLOT1
Down	ENSG00000138757	-1.46603	0.0292	G3BP2
Down	ENSG00000153113	-1.01179	0.0299	CAST
Down	ENSG00000256269	-1.95664	0.031	HMBS
Down	ENSG00000123338	-1.39479	0.031	NCKAP1L
Down	ENSG00000183574	-1.61736	0.031	RNF5
Down	ENSG00000107175	-1.58362	0.0313	CREB3
Down	ENSG00000117410	-2.05033	0.0314	ATP6V0B
Down	ENSG00000144048	-1.73186	0.0324	DUSP11
Down	ENSG00000091164	-1.02104	0.0324	TXNL1
Down	ENSG00000275713	-2.00188	0.0327	HIST1H2BH
Down	ENSG00000118985	-1.3488	0.0345	ELL2
Down	ENSG00000278705	-1.5019	0.0346	HIST1H4B
Down	ENSG00000158373	-3.00162	0.0353	HIST1H2BD
Down	ENSG00000165699	-1.03799	0.0354	TSC1
Down	ENSG00000135972	-1.14266	0.0371	MRPS9
Down	ENSG00000115268	-1.12861	0.0371	RPS15
Down	ENSG00000116157	-1.02402	0.0372	GPX7
Down	ENSG00000180879	-1.00598	0.0374	SSR4
Down	ENSG00000113273	-1.88065	0.0375	ARSB
Down	ENSG00000096060	-2.07064	0.0375	FKBP5
Down	ENSG00000137210	-1.7656	0.0375	TMEM14B
Down	ENSG00000277157	-4.17374	0.0385	HIST1H4D
Down	ENSG00000120509	-1.32848	0.0424	PDZD11
Down	ENSG00000138594	-1.04478	0.0434	TMOD3
Down	ENSG00000066427	-1.07564	0.0445	ATXN3
Down	ENSG00000233927	-1.4713	0.0449	RPS28
Down	ENSG00000198646	-1.62994	0.0475	NCOA6
