# Supplementary material for: Proerythroblast Cells of Diamond-Blackfan Anemia Patients With RPS19 and CECR1 Mutations Have Similar Transcriptomic Signature
Source: Front Physiol. 2021 Jun 11;12:679919. doi: 10.3389/fphys.2021.679919 (PMC8226250; doi:10.3389/fphys.2021.679919)
Supplement: Supplementary file 9 [file Table_3.XLSX]

## Sheet: Sheet1
Supplementary Table 2b. Differentially expressed genes of DBA HSCs.
Regulation	log2 Fold Change	Adj.Pval	Symbol
Up	4.89504	0.0103	WRNIP1
Up	4.45237	0.0143	WDR82
Up	4.44675	0.00343	DHX15
Up	4.43358	0.00298	RHOB
Up	4.41635	0.0456	KXD1
Up	4.26923	0.0103	MAPK1IP1L
Up	4.16692	0.0397	MTF1
Up	4.09868	0.0291	LST1
Up	4.08825	0.00848	ARHGAP25
Up	3.97988	0.0211	FOXO1
Up	3.93373	0.0211	RFX7
Up	3.93153	0.0172	PCMTD2
Up	3.80065	0.0124	KIAA0226
Up	3.69288	0.00852	MBD6
Up	3.60798	0.0469	RLTPR
Up	3.54354	0.0414	SZT2
Up	3.44211	0.0121	AFF3
Up	3.40354	0.00874	SLC35E1
Up	3.31745	0.022	UBP1
Up	3.27834	0.046	B3GALT6
Up	3.26779	0.0193	LOC285074
Up	3.1802	0.0226	PTCD3
Up	3.15604	0.00507	KDELR1
Up	3.14136	0.00572	ERP44
Up	3.11458	0.0332	PFDN5
Up	3.05218	0.0124	ARL2BP
Up	3.03941	0.00848	LAMP2
Up	2.93121	0.00423	TOMM6
Up	2.9231	0.00423	SNRK
Up	2.89714	0.0237	EEF1D
Up	2.89019	0.0143	MSRB2
Up	2.8894	0.00507	RAP1B
Up	2.87221	0.0263	BCKDK
Up	2.8591	0.00852	VAMP2
Up	2.85518	0.0165	CGGBP1
Up	2.839	0.0382	ADCK3
Up	2.83658	0.0385	IGF2BP2
Up	2.8358	0.041	CAMTA2
Up	2.83515	0.0211	RBMS2
Up	2.7747	0.0193	PDS5A
Up	2.76882	0.036	SEC31A
Up	2.76124	0.0178	TP53
Up	2.7516	0.0315	LTBP3
Up	2.74897	0.0274	TRIOBP
Up	2.74715	0.0193	PTOV1
Up	2.70824	0.0178	EIF3E
Up	2.6985	0.0182	PIK3R1
Up	2.69693	0.0429	RPS27A
Up	2.69636	0.0224	HLA-DMA
Up	2.69602	0.0465	KCNA3
Up	2.69278	0.0182	SFSWAP
Up	2.67691	0.026	RAD17
Up	2.6725	0.0211	CTBP1
Up	2.66651	0.0174	CD74
Up	2.63603	0.0386	TNFRSF21
Up	2.62324	0.0478	AP1M1
Up	2.60983	0.0252	H1FX
Up	2.59218	0.0128	U2SURP
Up	2.59053	0.0448	MSTO1
Up	2.5825	0.00938	CTDNEP1
Up	2.56944	0.00874	HINT1
Up	2.55367	0.041	RC3H2
Up	2.54814	0.00848	FLOT1
Up	2.52655	0.0259	ELK3
Up	2.49421	0.036	IFITM3
Up	2.47685	0.0179	PIM1
Up	2.47335	0.0342	ACSF3
Up	2.46546	0.0226	LAMTOR1
Up	2.45735	0.00848	C1orf50
Up	2.45465	0.0274	GPBP1
Up	2.45099	0.0165	IGF1R
Up	2.39503	0.00852	TIMM17A
Up	2.38899	0.0182	EMC4
Up	2.34602	0.0146	ENSA
Up	2.34257	0.024	FAM193B
Up	2.32264	0.0342	IFITM1
Up	2.31	0.0289	GBP4
Up	2.29033	0.0431	HERPUD2
Up	2.26676	0.0178	ARID2
Up	2.16847	0.00874	NCKAP1L
Up	2.14897	0.0146	FXYD5
Up	2.13138	0.019	SMURF2
Up	2.12527	0.0211	PDCD6IP
Up	2.11196	0.0124	TBC1D9B
Up	2.10385	0.0178	NFATC2
Up	2.10085	0.0442	LETMD1
Up	2.08936	0.0211	ABHD14B
Up	2.08135	0.0172	GNL1
Up	2.04915	0.0211	STMN3
Up	2.03839	0.0103	SRSF9
Up	2.00797	0.0211	CLK1
Up	1.98156	0.0136	TALDO1
Up	1.97564	0.0198	DAZAP2
Up	1.96162	0.0165	CLCN6
Up	1.95824	0.036	APOBEC3C
Up	1.93929	0.0413	PAFAH1B2
Up	1.93307	0.0382	LDB1
Up	1.89687	0.0347	EIF4G3
Up	1.86463	0.041	TSPYL4
Up	1.82996	0.0211	SUPT5H
Up	1.82055	0.0382	MRPL3
Up	1.79849	0.0165	ZFP36L2
Up	1.73574	0.0473	TCEB3
Up	1.73282	0.041	SRSF7
Up	1.71765	0.0442	USP39
Up	1.71175	0.019	PRPF38A
Up	1.71043	0.0237	PRPSAP1
Up	1.70477	0.0174	IDI1
Up	1.6495	0.0252	SLC7A5P2
Up	1.64689	0.0416	AIF1
Up	1.62663	0.046	RNF130
Up	1.60003	0.0226	ARHGAP27
Up	1.58748	0.0397	NUMA1
Up	1.52334	0.0271	ANXA11
Up	1.49132	0.0226	RNF168
Up	1.49042	0.036	ZNF142
Up	1.46797	0.046	TGFBRAP1
Up	1.43535	0.0276	LATS1
Up	1.42211	0.0382	ETV6
Up	1.41839	0.046	ARHGAP1
Up	1.3248	0.0354	PPAP2A
Up	1.32279	0.0474	MDK
Up	1.32175	0.046	HERC3
Up	1.30996	0.041	NOTCH2
Up	1.27079	0.0436	SREBF2
Up	1.22101	0.0456	AKR1B1
Down	-6.46743	0.00848	LSM7
Down	-6.39999	0.0274	SZRD1
Down	-5.02642	0.00298	MARS2
Down	-4.6988	0.00298	CWC25
Down	-4.06645	0.00874	FNIP1
Down	-4.05098	0.0216	DIDO1
Down	-3.82207	0.0354	IL1B
Down	-3.76679	0.016	ALCAM
Down	-3.6634	0.0338	CAMK1D
Down	-3.52925	0.0315	PTPN6
Down	-3.49293	0.00874	PABPC4
Down	-3.4322	0.0211	FARSA
Down	-3.37505	0.0201	BRI3
Down	-3.33516	0.0354	PLAC8
Down	-3.21704	0.0165	GSN
Down	-3.14272	0.0178	BTG1
Down	-3.13827	0.0342	PRPF19
Down	-3.07403	0.0124	PHPT1
Down	-3.04923	0.0285	TRIM25
Down	-3.0444	0.0172	GOT1
Down	-2.99038	0.0282	IPO7
Down	-2.88669	0.0172	TULP3
Down	-2.85025	0.0246	PDIA5
Down	-2.82838	0.0216	FAM160A2
Down	-2.77041	0.041	SERTAD2
Down	-2.76837	0.0136	LSP1
Down	-2.76269	0.00874	KLHDC10
Down	-2.71135	0.0465	ZNF629
Down	-2.69333	0.0465	CTDSP2
Down	-2.68828	0.036	RGS2
Down	-2.66582	0.0359	CREB3L2
Down	-2.61776	0.0226	DUSP11
Down	-2.59513	0.0124	EIF2C4
Down	-2.55162	0.00848	ANKRD17
Down	-2.49135	0.041	ZNF192
Down	-2.49072	0.0374	NISCH
Down	-2.48741	0.0211	FKBP1A
Down	-2.46843	0.00874	CDKN1B
Down	-2.45805	0.0124	PPAN
Down	-2.45747	0.00874	USP6NL
Down	-2.44483	0.0165	SKP2
Down	-2.43572	0.0454	TYROBP
Down	-2.36577	0.041	SARNP
Down	-2.31155	0.00874	C20ORF111
Down	-2.29514	0.0172	CLDN15
Down	-2.23304	0.022	CCDC101
Down	-2.22944	0.0264	SPARC
Down	-2.14695	0.0287	TMEM66
Down	-2.13648	0.0439	ILK
Down	-2.0835	0.0193	CTSS
Down	-2.00859	0.0172	PCNX
Down	-1.98975	0.041	WASH3P
Down	-1.96233	0.0382	GARS
Down	-1.9224	0.0182	NOMO2
Down	-1.92208	0.034	PNISR
Down	-1.91772	0.0143	RCOR1
Down	-1.86747	0.026	VAT1
Down	-1.85965	0.027	ZNF267
Down	-1.84544	0.0446	EIF2B1
Down	-1.84408	0.0461	NBPF10
Down	-1.81303	0.0454	RPL27A
Down	-1.80656	0.0201	NEK7
Down	-1.78046	0.0146	EEF1B2
Down	-1.73669	0.0211	SH3BGRL3
Down	-1.73531	0.0193	UBXN1
Down	-1.72414	0.0315	LOC100170939
Down	-1.67829	0.0397	EIF3K
Down	-1.65289	0.0211	CNOT1
Down	-1.65092	0.041	IRF1
Down	-1.64151	0.0413	STK17B
Down	-1.59693	0.0442	RAB8A
Down	-1.57272	0.0465	UBA1
Down	-1.56708	0.0354	GALNT1
Down	-1.56014	0.0476	ARMC10
Down	-1.55706	0.0342	INVS
Down	-1.55255	0.0288	ZNF18
Down	-1.53325	0.0211	PLA2G6
Down	-1.5293	0.0423	STAT2
Down	-1.52739	0.0268	PPP6C
Down	-1.48769	0.0211	ZNF395
Down	-1.48717	0.041	GPI
Down	-1.47077	0.0432	ETS2
Down	-1.46569	0.0469	KCTD9
Down	-1.30751	0.041	DTX3L
Down	-1.21831	0.0418	CALR
